# Supplementary material for: TetR-family transcription factors in Gram-negative bacteria: conservation, variation and implications for efflux-mediated antimicrobial resistance
Source: BMC Genomics. 2019 Oct 12;20:731. doi: 10.1186/s12864-019-6075-5 (PMC6790063; doi:10.1186/s12864-019-6075-5)
Supplement: Supplementary file 2 — Supplementary material listing all the unidentified TFTRs from this study. (XLSX 11 kb) [file 12864_2019_6075_MOESM2_ESM.xlsx]

## Sheet: U1 sequences
Sequences of unidentified TFTR (U1) in Salmonellastrains
Salmonella strain	U1 sequence
DT104	MSYLNRDERREVILQAAMRVALAEGFAAMTVRRIASEADVAAGQVHHHFSSAGELKALAF VHLIRTLLDAGQVPPPATWRARLHAMLGSEDGGFEPYIKLWREAQILADRDPHIRDAYLL TMQMWHEETVTIIEQGKQAGEFTFTANATDIAWRLIALVCGLDGMYVLGIPEMADPAFKF HLDRMITLELFA
STm2	MSYLNRDERREVILQAAMRVALAEGFAAMTVRRIASEADVAAGQVHHHFSSAGELKALAF VHLIRTLLDAGQVPPPATWRARLHAMLGSEDGGFEPYIKLWREAQILADRDPHIRDAYLL TMQMWHEETVTIIEQGKQAGEFTFTANATDIAWRLIALVCGLDGMYVLGIPEMADPAFKF HLDRMITLELFA
4_74	MSSFLLHCAHWLMWGNMSYLNRDERREVILQAAMRVALAEGFAAMTVRRIASEADVAAGQ VHHHFSSAGELKALAFVHLIRTLLDAGQVPPPATWRARLHAMLGSEDGGFEPYIKLWREA QILADRDPHIRDAYLLTMQMWHEETVTIIEQGKQAGEFTFTANATDIAWRLIALVCGLDG MYVLGIPEMADPAFKFHLDRMITLELFA
14028s	MSYLNRDERREVILQAAMRVALAEGFAAMTVRRIASEADVAAGQVHHHFSSAGELKALAF VHLIRTLLDAGQVPPPATWRARLHAMLGSEDGGFEPYIKLWREAQILADRDPHIRDAYLL TMQMWHEETVTIIEQGKQAGEFTFTANATDIAWRLIALVCGLDGMYVLGIPEMADPAFKF HLDRMITLELFA
SL1344	MSYLNRDERREVILQAAMRVALAEGFAAMTVRRIASEADVAAGQVHHHFSSAGELKALAF VHLIRTLLDAGQVPPPATWRARLHAMLGSEDGGFEPYIKLWREAQILADRDPHIRDAYLL TMQMWHEETVTIIEQGKQAGEFTFTANATDIAWRLIALVCGLDGMYVLGIPEMADPAFKF HLDRMITLELFA
2009K0958	MSYLNRDERREVILQAAMRVALADGFAAMTVRRIASEADVAAGQVHHHFSSAGELKALAF VHLIRTLLDAGQVPPPATWRARLHAMLGSEDGGFEPYIKLWREAQILADRDPHIRDAYLL TMQMWHEETVTIIEQGKQAGEFTFTANATDIAWRLIALVCGLDGMYVLGIPEMADPAFKF HLDRMITLELFA
UC16	MSYLNRDERREVILQAAMRVALAEGFTAMTVRRISSEADVAAGQVHHHFSSAGELKALAF VHLIRTLLDAGQVPPPATWRARLHAMLGSEDGGFEPYIKLWREAQILADRDPHIRDAYLL TMQMWHEETVTIIEQGKQAGEFTFTANATDIAWRLIALVCGLDGMYVLGIPEMADPAFKY HLDRMITLELFA
RKS4594	MSYLNRDERREVILQAAMRVALAEGFTAMTVRRIASEADVAAGQVHHHFSSAGELKALAF VHLIRTLLDAGQVPPPATWRARLHAMLGSEDGGFEPYIKLWREAQILADRDPHIKDAYLL TMQMWHEETVTIIEQGKQAGEFTFTANATDIAWRLIALVCGLDGMYVLGIPEMADPAFKY HLDRMITLELFA
CVM N6509	MSYLNRDERREVILQAAMRVALAEGFTAMTVRRIASEADVAAGQVHHHFSSAGELKALAF VHLIRTLLDAGQVPPPATWRARLHAMLGSEDGGFEPYIKLWREAQILADRDPHIKDAYLL TMQMWHEETVTIIEQGKQAGEFTFTANATDIAWRLIALVCGLDGMYVLGIPEMADPAFKY HLDRMITLELFA
SC-B67	MSYLNRDERREVILQAAMRVALEDGFAAMTVRRIASEADVAAGQVHHHFSSAGELKALAFVHLIRTLLDAGQVPPPATWRERLHAMLGSEDGGFEPYIKLWREAQILADRDPHIRSAYLLTMQMWHKETVSIIEQGKQAGEFTSTSNAPDIAWRLIALVCGLDGMYVLGIPEMADPAFEYHLDRMITLELFA VHLIRTLLDAGQVPPPATWRERLHAMLGSEDGGFEPYIKLWREAQILADRDPHIRSAYLL TMQMWHKETVSIIEQGKQAGEFTSTSNAPDIAWRLIALVCGLDGMYVLGIPEMADPAFEY HLDRMITLELFA
ATCC 43975	MSYLNRDERREVILQAAMRVALEEGFAAMTVRRIASEADVAAGQVHHHFSSAGELKALAF VHLIRTLLDAGHVPAPTTWRERLHAMLGSEDGGFEPYIKLWREAQILADRDPHIRNAYLL TMQMWHEETVTIIEEGKHAGEFTFSSHATDIAWRLIALVCGLDGMYVLGIPEMADPAFAK HLDHMITLELFA
BAA1594	MSYLNRDERREVILQAAMRVALAEGFAAMTVRRIASEADVAAGQVHHHFSSAGELKALAF VHLIRTLLDAGQVPPPATWRARLHAMLGSEDGGFEPYIKLWREAQILADRDPHIRDAYLL TMQMWHEETVTIIEQGKQAGEFTFTANATDIAWRLIALVCGLDGMYVLGIPEMADPAFKY HLDRMITLELFA
CVM N32599PS	MSYLNRDERREVILQAAMRVALAEGFAAMTVRRIASEADVAAGQVHHHFSSAGELKALAF VHLIRTLLDAGQVPPPATWRARLHAMLGSEDGGFEPYIKLWREAQIMADRDPHIRDAYLL TMQMWHEETVTIIEQGKQAGEFTFTANATDIAWRLIALVCGLDGMYVLGIPEMADPAFKY HLDRMITLELFA
SL254	MSYLNRDERREVILQAAMRVALAEGFAAMTVRRIASEADVAAGQVHHHFSSAGELKAQAF VHLIRTLLDAGQVPPPATWRARLHAMLGSEDGGFEPYIKLWREAQILADRDPHIRDAYLL TMQMWHEETVTIIEQGKQAGEFTFTANATDIAWRLIALVCGLDGMYVLGIPEMADPAFKY HLDRMITLELFA
ATCC 9150	MSYLNRDERREVILQAAMRVALADGFAAMTVRRIASEADVAAGQVHHHFSSAGELKALAF VHLIRTLLDAGQVPPPATWRARLHAMLGSEDGSFEPYIKLWREAQILADRDPHIRDAYLL TMQMWHEETVTIIEQGKQAGEFTFTANATDIAWRLIALVCGLDGMYVLGIPEMADPAFKY HLDRMITLELFA
